# Supplementary material for: Genetic Diversity and Population Structure of the Invasive Oriental Fruit Fly, Bactrocera dorsalis (Diptera: Tephritidae) in Burkina Faso
Source: Insects. 2024 Apr 23;15(5):298. doi: 10.3390/insects15050298 (PMC11122266; doi:10.3390/insects15050298)
Supplement: Supplementary file 1 [file insects-15-00298-s001.zip]

Archive with 1 entries (1 files):
- insects-2916659-supplementary.pdf
